# Supplementary material for: Effects of Glycerol Fatty Acid Esters on Growth Performance, Methane Emissions, and Rumen Microbial Flora of Dabieshan Beef Cattle
Source: Vet Sci. 2026 Jan 16;13(1):92. doi: 10.3390/vetsci13010092 (PMC12846351; doi:10.3390/vetsci13010092)
Supplement: Supplementary file 1 [file vetsci-13-00092-s001.zip]

Archive with 1 entries (1 files):
- vetsci-4068319-supplementary.pdf
